# Supplementary material for: Neurotoxic Astrocytes Directly Converted from Sporadic and Familial ALS Patient Fibroblasts Reveal Signature Diversities and miR-146a Theragnostic Potential in Specific Subtypes
Source: Cells. 2022 Apr 1;11(7):1186. doi: 10.3390/cells11071186 (PMC8997588; doi:10.3390/cells11071186)
Supplement: Supplementary file 1 [file cells-11-01186-s001.zip]

Archive with 1 entries (1 files):
- cells-1604800-supplementary.pdf
